# Supplementary material for: Machine Learning based histology phenotyping to investigate the epidemiologic and genetic basis of adipocyte morphology and cardiometabolic traits
Source: PLoS Comput Biol. 2020 Aug 14;16(8):e1008044. doi: 10.1371/journal.pcbi.1008044 (PMC7449405; doi:10.1371/journal.pcbi.1008044)
Supplement: S1 Table — We looked up rs4731702, previously reported to be associated with adipocyte morphology phenotypes, in our own genome-wide association results. We find no evidence for association at this SNP (p > 0.05 for all phenotypes and all sample groups). (TXT) [file pcbi.1008044.s002.txt]

COHORT	DEPOT	SAMPLES	PHENOTYPE	CHR	BP	SNP	REF	ALT	ALT_FRQ	BETA	SE	P	N	ALT_CTS	A1	A2	A1_FRQ	INFO
fatDIVA	subcutaneous	combined	mu_area	7	130433384	7:130433384	C	T	0.454082	-79.8874	60.3248	0.189043	98	89.0001	T	C	0.454082	0.99974
fatDIVA	subcutaneous	combined	var_area	7	130433384	7:130433384	C	T	0.454082	-55.6928	50.7649	0.275783	98	89.0001	T	C	0.454082	0.99974
fatDIVA	subcutaneous	females	mu_area	7	130433384	7:130433384	C	T	0.431034	-32.0666	95.0139	0.73735	58	49.9999	T	C	0.431034	0.99974
fatDIVA	subcutaneous	females	var_area	7	130433384	7:130433384	C	T	0.431034	-38.9851	80.0712	0.62876	58	49.9999	T	C	0.431034	0.99974
fatDIVA	subcutaneous	males	mu_area	7	130433384	7:130433384	C	T	0.4875	-39.7008	99.046	0.691819	40	39	T	C	0.4875	0.99974
fatDIVA	subcutaneous	males	var_area	7	130433384	7:130433384	C	T	0.4875	15.4551	80.1804	0.848649	40	39	T	C	0.4875	0.99974
ENDOX	subcutaneous	combined	mu_area	7	130433384	7:130433384	T	C	0.490476	-29.1703	62.323	0.640881	105	103	C	T	0.490476	0.99985
ENDOX	subcutaneous	combined	var_area	7	130433384	7:130433384	T	C	0.490476	-6.55744	58.4017	0.91085	105	103	C	T	0.490476	0.99985
ENDOX	subcutaneous	females	mu_area	7	130433384	7:130433384	T	C	0.490476	-29.1703	62.323	0.640881	105	103	C	T	0.490476	0.99985
ENDOX	subcutaneous	females	var_area	7	130433384	7:130433384	T	C	0.490476	-6.55744	58.4017	0.91085	105	103	C	T	0.490476	0.99985
ENDOX	visceral	combined	mu_area	7	130433384	7:130433384	T	C	0.5	124.935	140.355	0.399368	23	23	T	C	0.5	0.99985
ENDOX	visceral	combined	var_area	7	130433384	7:130433384	T	C	0.5	119.701	159.106	0.473402	23	23	T	C	0.5	0.99985
ENDOX	visceral	females	mu_area	7	130433384	7:130433384	T	C	0.5	124.935	140.355	0.399368	23	23	T	C	0.5	0.99985
ENDOX	visceral	females	var_area	7	130433384	7:130433384	T	C	0.5	119.701	159.106	0.473402	23	23	T	C	0.5	0.99985
MOBB	subcutaneous	combined	mu_area	7	130433384	7:130433384	C	T	0.464602	103.018	110.039	0.351474	113	105	T	C	0.464602	0.99985
MOBB	subcutaneous	combined	var_area	7	130433384	7:130433384	C	T	0.464602	46.0441	86.6166	0.596216	113	105	T	C	0.464602	0.99985
MOBB	subcutaneous	females	mu_area	7	130433384	7:130433384	C	T	0.512987	-76.099	146.438	0.605116	77	79	C	T	0.487013	0.99985
MOBB	subcutaneous	females	var_area	7	130433384	7:130433384	C	T	0.512987	-79.8323	109.672	0.469362	77	79	C	T	0.487013	0.99985
MOBB	subcutaneous	males	mu_area	7	130433384	7:130433384	C	T	0.361111	473.474	176.155	0.0134404	36	26	T	C	0.361111	0.99985
MOBB	subcutaneous	males	var_area	7	130433384	7:130433384	C	T	0.361111	380.131	169.178	0.0350078	36	26	T	C	0.361111	0.99985
MOBB	visceral	combined	mu_area	7	130433384	7:130433384	C	T	0.477099	56.9359	93.7344	0.544761	131	125	T	C	0.477099	0.99985
MOBB	visceral	combined	var_area	7	130433384	7:130433384	C	T	0.477099	59.195	82.741	0.475783	131	125	T	C	0.477099	0.99985
MOBB	visceral	females	mu_area	7	130433384	7:130433384	C	T	0.516854	-35.5058	114.85	0.758064	89	92	C	T	0.483146	0.99985
MOBB	visceral	females	var_area	7	130433384	7:130433384	C	T	0.516854	-18.7531	102.002	0.854627	89	92	C	T	0.483146	0.99985
MOBB	visceral	males	mu_area	7	130433384	7:130433384	C	T	0.392857	298.693	197.877	0.142377	42	33	T	C	0.392857	0.99985
MOBB	visceral	males	var_area	7	130433384	7:130433384	C	T	0.392857	232.798	184.23	0.216783	42	33	T	C	0.392857	0.99985
