# Supplementary material for: Machine Learning based histology phenotyping to investigate the epidemiologic and genetic basis of adipocyte morphology and cardiometabolic traits
Source: PLoS Comput Biol. 2020 Aug 14;16(8):e1008044. doi: 10.1371/journal.pcbi.1008044 (PMC7449405; doi:10.1371/journal.pcbi.1008044)
Supplement: S2 Table — We looked up rs1421085, a SNP previously reported to be associated with adipocyte morphology phenotypes, in our own genome-wide association results. We find no evidence for association at this SNP (p > 0.05 for all phenotypes and all sample groups). (XLSX) [file pcbi.1008044.s003.xlsx]

## Sheet: rs1421085.chr16.53800954.cohort
COHORT	DEPOT	SAMPLES	PHENOTYPE	CHR	BP	SNP	REF	ALT	ALT_FRQ	BETA	SE	P	N	ALT_CTS	A1	A2	A1_FRQ	INFO
gtex	subcutaneous	combined	mu_area	16	53800954	16:53800954	T	C	0.395833	-34.9621	40.259	0.385584	504	399	C	T	0.395833
gtex	subcutaneous	combined	var_area	16	53800954	16:53800954	T	C	0.395833	-15.2674	33.171	0.645531	504	399	C	T	0.395833
gtex	subcutaneous	females	mu_area	16	53800954	16:53800954	T	C	0.377717	2.19096	65.5226	0.973364	184	139	C	T	0.377717
gtex	subcutaneous	females	var_area	16	53800954	16:53800954	T	C	0.377717	25.3928	50.7371	0.617386	184	139	C	T	0.377717
gtex	subcutaneous	males	mu_area	16	53800954	16:53800954	T	C	0.40625	-51.432	53.027	0.332851	320	260	C	T	0.40625
gtex	subcutaneous	males	var_area	16	53800954	16:53800954	T	C	0.40625	-34.0045	44.4724	0.445086	320	260	C	T	0.40625
gtex	visceral	combined	mu_area	16	53800954	16:53800954	T	C	0.40122	-63.2455	52.2525	0.226856	410	329	C	T	0.40122
gtex	visceral	combined	var_area	16	53800954	16:53800954	T	C	0.40122	-51.5159	44.6649	0.249449	410	329	C	T	0.40122
gtex	visceral	females	mu_area	16	53800954	16:53800954	T	C	0.367347	-37.086	78.7337	0.638391	147	108	C	T	0.367347
gtex	visceral	females	var_area	16	53800954	16:53800954	T	C	0.367347	-44.129	63.9718	0.49151	147	108	C	T	0.367347
gtex	visceral	males	mu_area	16	53800954	16:53800954	T	C	0.420152	-78.4153	70.1863	0.264967	263	221	C	T	0.420152
gtex	visceral	males	var_area	16	53800954	16:53800954	T	C	0.420152	-54.7814	61.0142	0.370135	263	221	C	T	0.420152
fatDIVA	subcutaneous	combined	mu_area	16	53800954	16:53800954	T	C	0.428571	49.4821	60.7725	0.417849	98	83.9999	C	T	0.428571	1
fatDIVA	subcutaneous	combined	var_area	16	53800954	16:53800954	T	C	0.428571	48.4693	50.9013	0.343749	98	83.9999	C	T	0.428571	1
fatDIVA	subcutaneous	females	mu_area	16	53800954	16:53800954	T	C	0.405172	-1.14234	83.1726	0.989104	58	47	C	T	0.405172	1
fatDIVA	subcutaneous	females	var_area	16	53800954	16:53800954	T	C	0.405172	-10.3384	70.1727	0.883546	58	47	C	T	0.405172	1
fatDIVA	subcutaneous	males	mu_area	16	53800954	16:53800954	T	C	0.4625	51.1831	95.653	0.597134	40	37	C	T	0.4625	1
fatDIVA	subcutaneous	males	var_area	16	53800954	16:53800954	T	C	0.4625	42.6419	77.2234	0.585535	40	37	C	T	0.4625	1
ENDOX	subcutaneous	combined	mu_area	16	53800954	16:53800954	T	C	0.390476	-34.5938	70.1966	0.623345	105	82	C	T	0.390476	0.999535
ENDOX	subcutaneous	combined	var_area	16	53800954	16:53800954	T	C	0.390476	-39.5946	65.6607	0.548013	105	82	C	T	0.390476	0.999535
ENDOX	subcutaneous	females	mu_area	16	53800954	16:53800954	T	C	0.390476	-34.5938	70.1966	0.623345	105	82	C	T	0.390476	0.999535
ENDOX	subcutaneous	females	var_area	16	53800954	16:53800954	T	C	0.390476	-39.5946	65.6607	0.548013	105	82	C	T	0.390476	0.999535
ENDOX	visceral	combined	mu_area	16	53800954	16:53800954	T	C	0.326087	-26.2037	213.991	0.905561	23	15	C	T	0.326087	0.999535
ENDOX	visceral	combined	var_area	16	53800954	16:53800954	T	C	0.326087	47.2775	239.077	0.848173	23	15	C	T	0.326087	0.999535
ENDOX	visceral	females	mu_area	16	53800954	16:53800954	T	C	0.326087	-26.2037	213.991	0.905561	23	15	C	T	0.326087	0.999535
ENDOX	visceral	females	var_area	16	53800954	16:53800954	T	C	0.326087	47.2775	239.077	0.848173	23	15	C	T	0.326087	0.999535
MOBB	subcutaneous	combined	mu_area	16	53800954	16:53800954	T	C	0.464602	-38.2955	105.567	0.717564	113	105	C	T	0.464602	0.99701
MOBB	subcutaneous	combined	var_area	16	53800954	16:53800954	T	C	0.464602	28.3739	82.8526	0.732737	113	105	C	T	0.464602	0.99701
MOBB	subcutaneous	females	mu_area	16	53800954	16:53800954	T	C	0.454545	-188.234	139.66	0.182549	77	69.9999	C	T	0.454545	0.99701
MOBB	subcutaneous	females	var_area	16	53800954	16:53800954	T	C	0.454545	-94.3587	105.645	0.375165	77	69.9999	C	T	0.454545	0.99701
MOBB	subcutaneous	males	mu_area	16	53800954	16:53800954	T	C	0.486111	148.022	230.565	0.52751	36	35	C	T	0.486111	0.99701
MOBB	subcutaneous	males	var_area	16	53800954	16:53800954	T	C	0.486111	235.326	209.082	0.272496	36	35	C	T	0.486111	0.99701
MOBB	visceral	combined	mu_area	16	53800954	16:53800954	T	C	0.469466	53.0821	90.8517	0.560172	131	123	C	T	0.469466	0.99701
MOBB	visceral	combined	var_area	16	53800954	16:53800954	T	C	0.469466	41.057	80.2731	0.609996	131	123	C	T	0.469466	0.99701
MOBB	visceral	females	mu_area	16	53800954	16:53800954	T	C	0.466292	11.7966	113.311	0.917361	89	83	C	T	0.466292	0.99701
MOBB	visceral	females	var_area	16	53800954	16:53800954	T	C	0.466292	-23.9068	100.564	0.812741	89	83	C	T	0.466292	0.99701
MOBB	visceral	males	mu_area	16	53800954	16:53800954	T	C	0.47619	216.458	208.075	0.307106	42	40	C	T	0.47619	0.99701
MOBB	visceral	males	var_area	16	53800954	16:53800954	T	C	0.47619	201.742	191.438	0.300972	42	40	C	T	0.47619	0.99701

## Sheet: rs1558902.chr16.53803574.cohort
COHORT DEPOT SAMPLES PHENOTYPE CHR BP SNP REF ALT ALT_FRQ BETA SE P N ALT_CTS A1 A2 A1_FRQ INFO
gtex subcutaneous combined mu_area 16 53803574 16:53803574 T A 0.396414 -32.4733 40.3738 0.421608 502 398 A T 0.396414
gtex subcutaneous combined var_area 16 53803574 16:53803574 T A 0.396414 -12.1062 33.217 0.715674 502 398 A T 0.396414
gtex subcutaneous females mu_area 16 53803574 16:53803574 T A 0.379121 8.23728 66.2292 0.901167 182 138 A T 0.379121
gtex subcutaneous females var_area 16 53803574 16:53803574 T A 0.379121 35.042 50.9752 0.492758 182 138 A T 0.379121
gtex subcutaneous males mu_area 16 53803574 16:53803574 T A 0.40625 -51.432 53.027 0.332851 320 260 A T 0.40625
gtex subcutaneous males var_area 16 53803574 16:53803574 T A 0.40625 -34.0045 44.4724 0.445086 320 260 A T 0.40625
gtex visceral combined mu_area 16 53803574 16:53803574 T A 0.401961 -64.5497 52.4978 0.219594 408 328 A T 0.401961
gtex visceral combined var_area 16 53803574 16:53803574 T A 0.401961 -51.9772 44.8786 0.247497 408 328 A T 0.401961
gtex visceral females mu_area 16 53803574 16:53803574 T A 0.368966 -33.9677 79.7221 0.670751 145 107 A T 0.368966
gtex visceral females var_area 16 53803574 16:53803574 T A 0.368966 -40.2762 64.7867 0.535237 145 107 A T 0.368966
gtex visceral males mu_area 16 53803574 16:53803574 T A 0.420152 -78.4153 70.1863 0.264967 263 221 A T 0.420152
gtex visceral males var_area 16 53803574 16:53803574 T A 0.420152 -54.7814 61.0142 0.370135 263 221 A T 0.420152
frayling subcutaneous combined mu_area 16 53803574 16:53803574 T A 0.428571 49.4821 60.7725 0.417849 98 83.9999 A T 0.428571 0.99966
frayling subcutaneous combined var_area 16 53803574 16:53803574 T A 0.428571 48.4693 50.9013 0.343749 98 83.9999 A T 0.428571 0.99966
frayling subcutaneous females mu_area 16 53803574 16:53803574 T A 0.405172 -1.14234 83.1726 0.989104 58 47 A T 0.405172 0.99966
frayling subcutaneous females var_area 16 53803574 16:53803574 T A 0.405172 -10.3384 70.1727 0.883546 58 47 A T 0.405172 0.99966
frayling subcutaneous males mu_area 16 53803574 16:53803574 T A 0.4625 51.1831 95.653 0.597134 40 37 A T 0.4625 0.99966
frayling subcutaneous males var_area 16 53803574 16:53803574 T A 0.4625 42.6419 77.2234 0.585535 40 37 A T 0.4625 0.99966
ndog subcutaneous combined mu_area 16 53803574 16:53803574 T A 0.409524 -20.4766 70.3538 0.771681 105 86 A T 0.409524 0.921805
ndog subcutaneous combined var_area 16 53803574 16:53803574 T A 0.409524 -31.9242 65.7967 0.628717 105 86 A T 0.409524 0.921805
ndog subcutaneous females mu_area 16 53803574 16:53803574 T A 0.409524 -20.4766 70.3538 0.771681 105 86 A T 0.409524 0.921805
ndog subcutaneous females var_area 16 53803574 16:53803574 T A 0.409524 -31.9242 65.7967 0.628717 105 86 A T 0.409524 0.921805
ndog visceral combined mu_area 16 53803574 16:53803574 T A 0.391304 -62.1737 220.373 0.785005 23 18 A T 0.391304 0.921805
ndog visceral combined var_area 16 53803574 16:53803574 T A 0.391304 -22.4895 247.673 0.929882 23 18 A T 0.391304 0.921805
ndog visceral females mu_area 16 53803574 16:53803574 T A 0.391304 -62.1737 220.373 0.785005 23 18 A T 0.391304 0.921805
ndog visceral females var_area 16 53803574 16:53803574 T A 0.391304 -22.4895 247.673 0.929882 23 18 A T 0.391304 0.921805
julius subcutaneous combined mu_area 16 53803574 16:53803574 T A 0.495575 10.3859 111.913 0.926249 113 112 A T 0.495575 0.87154
julius subcutaneous combined var_area 16 53803574 16:53803574 T A 0.495575 58.0605 87.6351 0.50919 113 112 A T 0.495575 0.87154
julius subcutaneous females mu_area 16 53803574 16:53803574 T A 0.487013 -106.243 147.946 0.475338 77 75 A T 0.487013 0.87154
julius subcutaneous females var_area 16 53803574 16:53803574 T A 0.487013 -52.6017 111.286 0.63808 77 75 A T 0.487013 0.87154
julius subcutaneous males mu_area 16 53803574 16:53803574 T A 0.513889 125.722 235.357 0.598576 36 37 T A 0.486111 0.87154
julius subcutaneous males var_area 16 53803574 16:53803574 T A 0.513889 218.195 213.863 0.318695 36 37 T A 0.486111 0.87154
julius visceral combined mu_area 16 53803574 16:53803574 T A 0.507634 70.3744 96.0878 0.465404 131 133 T A 0.492366 0.87154
julius visceral combined var_area 16 53803574 16:53803574 T A 0.507634 65.6852 84.8475 0.440413 131 133 T A 0.492366 0.87154
julius visceral females mu_area 16 53803574 16:53803574 T A 0.494382 4.63991 118.506 0.968872 89 88 A T 0.494382 0.87154
julius visceral females var_area 16 53803574 16:53803574 T A 0.494382 -15.3902 105.193 0.884073 89 88 A T 0.494382 0.87154
julius visceral males mu_area 16 53803574 16:53803574 T A 0.535714 333.121 210.089 0.124057 42 45 T A 0.464286 0.87154
julius visceral males var_area 16 53803574 16:53803574 T A 0.535714 290.517 194.272 0.145993 42 45 T A 0.464286 0.87154

## Sheet: rs9930506.chr16.53830465.cohort
COHORT DEPOT SAMPLES PHENOTYPE CHR BP SNP REF ALT ALT_FRQ BETA SE P N ALT_CTS A1 A2 A1_FRQ INFO
gtex subcutaneous combined mu_area 16 53830465 16:53830465 A G 0.411531 -67.8231 39.9135 0.0899089 503 414 G A 0.411531
gtex subcutaneous combined var_area 16 53830465 16:53830465 A G 0.411531 -43.3589 32.9217 0.188445 503 414 G A 0.411531
gtex subcutaneous females mu_area 16 53830465 16:53830465 A G 0.391304 -56.0315 65.4701 0.393295 184 144 G A 0.391304
gtex subcutaneous females var_area 16 53830465 16:53830465 A G 0.391304 -13.7271 50.8319 0.78745 184 144 G A 0.391304
gtex subcutaneous males mu_area 16 53830465 16:53830465 A G 0.423197 -83.4117 52.1334 0.110641 319 270 G A 0.423197
gtex subcutaneous males var_area 16 53830465 16:53830465 A G 0.423197 -69.826 43.7347 0.111395 319 270 G A 0.423197
gtex visceral combined mu_area 16 53830465 16:53830465 A G 0.415648 -93.7156 52.1503 0.0730964 409 340 G A 0.415648
gtex visceral combined var_area 16 53830465 16:53830465 A G 0.415648 -86.2254 44.5721 0.0537652 409 340 G A 0.415648
gtex visceral females mu_area 16 53830465 16:53830465 A G 0.370748 -82.8599 79.1007 0.296758 147 109 G A 0.370748
gtex visceral females var_area 16 53830465 16:53830465 A G 0.370748 -86.9163 64.1549 0.177782 147 109 G A 0.370748
gtex visceral males mu_area 16 53830465 16:53830465 A G 0.44084 -98.6901 69.3623 0.156045 262 231 G A 0.44084
gtex visceral males var_area 16 53830465 16:53830465 A G 0.44084 -82.4438 60.3272 0.172985 262 231 G A 0.44084
frayling subcutaneous combined mu_area 16 53830465 16:53830465 A G 0.459184 35.176 60.5631 0.562939 98 90.0001 G A 0.459184 0.99999
frayling subcutaneous combined var_area 16 53830465 16:53830465 A G 0.459184 25.7204 50.8245 0.614154 98 90.0001 G A 0.459184 0.99999
frayling subcutaneous females mu_area 16 53830465 16:53830465 A G 0.439655 16.7706 81.3383 0.837599 58 51 G A 0.439655 0.99999
frayling subcutaneous females var_area 16 53830465 16:53830465 A G 0.439655 -8.91433 68.662 0.897293 58 51 G A 0.439655 0.99999
frayling subcutaneous males mu_area 16 53830465 16:53830465 A G 0.4875 24.1068 95.206 0.8021 40 39 G A 0.4875 0.99999
frayling subcutaneous males var_area 16 53830465 16:53830465 A G 0.4875 15.8288 76.9218 0.838567 40 39 G A 0.4875 0.99999
ndog subcutaneous combined mu_area 16 53830465 16:53830465 A G 0.414286 3.21665 67.4259 0.962056 105 87.0001 G A 0.414286 0.999275
ndog subcutaneous combined var_area 16 53830465 16:53830465 A G 0.414286 4.15365 63.1105 0.947671 105 87.0001 G A 0.414286 0.999275
ndog subcutaneous females mu_area 16 53830465 16:53830465 A G 0.414286 3.21665 67.4259 0.962056 105 87.0001 G A 0.414286 0.999275
ndog subcutaneous females var_area 16 53830465 16:53830465 A G 0.414286 4.15365 63.1105 0.947671 105 87.0001 G A 0.414286 0.999275
ndog visceral combined mu_area 16 53830465 16:53830465 A G 0.391304 97.7608 321.789 0.769029 23 18 G A 0.391304 0.999275
ndog visceral combined var_area 16 53830465 16:53830465 A G 0.391304 85.5832 360.857 0.818488 23 18 G A 0.391304 0.999275
ndog visceral females mu_area 16 53830465 16:53830465 A G 0.391304 97.7608 321.789 0.769029 23 18 G A 0.391304 0.999275
ndog visceral females var_area 16 53830465 16:53830465 A G 0.391304 85.5832 360.857 0.818488 23 18 G A 0.391304 0.999275
julius subcutaneous combined mu_area 16 53830465 16:53830465 A G 0.455752 -33.9082 108.39 0.755071 113 103 G A 0.455752 0.99886
julius subcutaneous combined var_area 16 53830465 16:53830465 A G 0.455752 59.0834 84.8953 0.488104 113 103 G A 0.455752 0.99886
julius subcutaneous females mu_area 16 53830465 16:53830465 A G 0.461039 -156.802 142.209 0.27439 77 71 G A 0.461039 0.99886
julius subcutaneous females var_area 16 53830465 16:53830465 A G 0.461039 -69.0716 107.397 0.522466 77 71 G A 0.461039 0.99886
julius subcutaneous males mu_area 16 53830465 16:53830465 A G 0.444444 213.721 227.017 0.356707 36 32 G A 0.444444 0.99886
julius subcutaneous males var_area 16 53830465 16:53830465 A G 0.444444 355.898 200.028 0.0890206 36 32 G A 0.444444 0.99886
julius visceral combined mu_area 16 53830465 16:53830465 A G 0.461832 14.5961 93.3006 0.875957 131 121 G A 0.461832 0.99886
julius visceral combined var_area 16 53830465 16:53830465 A G 0.461832 18.3467 82.3997 0.824196 131 121 G A 0.461832 0.99886
julius visceral females mu_area 16 53830465 16:53830465 A G 0.47191 26.7058 117.114 0.820241 89 84 G A 0.47191 0.99886
julius visceral females var_area 16 53830465 16:53830465 A G 0.47191 -4.75582 104.005 0.963649 89 84 G A 0.47191 0.99886
julius visceral males mu_area 16 53830465 16:53830465 A G 0.440476 -6.2661 237.05 0.979099 42 37 G A 0.440476 0.99886
julius visceral males var_area 16 53830465 16:53830465 A G 0.440476 36.5698 218.096 0.868042 42 37 G A 0.440476 0.99886
