# Supplementary material for: Machine Learning based histology phenotyping to investigate the epidemiologic and genetic basis of adipocyte morphology and cardiometabolic traits
Source: PLoS Comput Biol. 2020 Aug 14;16(8):e1008044. doi: 10.1371/journal.pcbi.1008044 (PMC7449405; doi:10.1371/journal.pcbi.1008044)
Supplement: S3 Table — Estimates derived from a linear regression model with estimates of adipocyte area in μm2 per 1-unit higher genetic risk score, corresponding to a predicted 1 standard deviation higher obesity trait and adjusting for 10 principal components in all cohorts. In GTEx, fatDIVA and MOBB, adjustments were also made for age and sex, and with and without adjusting for BMI. In the all-female ENDOX cohort, adjustments were made for 10 principal components and with and without adjusting for chip type as the other covariates were unavailable. In the main meta-analysis model (assuming a fixed-effect model), ENDOX was included adjusted for chip type. Two sensitivity meta-analyses were performed; including ENDOX unadjusted for chip type and excluding the ENDOX cohort. (XLSX) [file pcbi.1008044.s004.xlsx]

## Sheet: Clin
		Adipocyte area in subcutaneous fat depots						Adipocyte area in visceral fat depots
			Unadjusted BMI		Adjusted BMI				Unadjusted BMI		Adjusted BMI
GRS trait	Cohort	N	Estimate (95% CI)	P	Estimate (95% CI)	P		N	Estimate (95% CI)	P	Estimate (95% CI)	P
BMI	GTEx	504	121 (-165, 408)	0.41	118 (-136, 373)	0.36		410	-190 (-566, 186)	0.32	-233 (-557, 90)	0.16
	fatDIVA	98	307 (-31, 644)	0.08	177 (-141, 495)	0.28		-	-	-	-	-
	MOBB	112	818 (153, 1483)	0.02	489 (-130, 1109)	0.12		130	357 (-242, 956)	0.24	-57 (-584, 470)	0.83
	ENDOX, adjusted 10 PCs and chip	105	2 (-425, 429)	0.99	Estimates unadjusted for BMI used			23	766 (-377, 1909)	0.22	Estimates unadjusted for BMI used
	ENDOX, adjusted 10 PCs	105	-30 (-455, 396)	0.89				23	624 (-477, 1725)	0.29
	Total, ENDOX adjusted 10 PCs and chip	819	210 (23, 397)	0.03	146 (-27, 319)	0.1		563	23 (-284, 329)	0.89	-133 (-401, 135)	0.33
	Total, ENDOX adjusted 10 PCs	819	204 (17, 390)	0.03	140 (-33, 313)	0.11		563	16 (-290, 322)	0.92	-137 (-405, 130)	0.31
	Total, ENDOX excluded	714	259 (52, 467)	0.01	174 (-15, 363)	0.07		540	-35 (-354, 283)	0.83	-185 (-461, 91)	0.19
WHR	GTEx	504	-229 (-584, 125)	0.21	-168 (-484, 147)	0.3		410	-218 (-686, 250)	0.36	-162 (-566, 241)	0.43
	fatDIVA	98	-89 (-565, 387)	0.71	-20 (-455, 416)	0.93		-	-	-	-	-
	MOBB	112	-1050 (-2263, 164)	0.09	-882 (-1970, 205)	0.12		130	-394 (-1470, 682)	0.47	-409 (-1323, 505)	0.38
	ENDOX, adjusted 10 PCs and chip	105	201 (-427, 829)	0.53	Estimates unadjusted for BMI used			23	1551 (80, 3022)	0.07	Estimates unadjusted for BMI used
	ENDOX, adjusted 10 PCs	105	169 (-460, 797)	0.6				23	1362 (-93, 2817)	0.09
	Total, ENDOX adjusted 10 PCs and chip	819	-155 (-409, 98)	0.23	-109 (-340, 123)	0.36		563	-105 (-517, 307)	0.62	-99 (-457, 259)	0.59
	Total, ENDOX adjusted 10 PCs	819	-161 (-414, 92)	0.21	-113 (-344, 118)	0.34		563	-117 (-529, 294)	0.58	-108 (-466, 250)	0.55
	Total, ENDOX excluded	714	-225 (-501, 52)	0.11	-157 (-406, 92)	0.22		540	-246 (-676, 183)	0.26	-202 (-572, 167)	0.28
WHRadjBMI	GTEx	504	-84 (-415, 246)	0.62	88 (-207, 383)	0.56		410	-238 (-670, 193)	0.28	-46 (-419, 327)	0.81
	fatDIVA	98	-171 (-612, 269)	0.45	71 (-346, 489)	0.74		-	-	-	-	-
	MOBB	112	-467 (-1478, 544)	0.37	-237 (-1147, 673)	0.61		130	-568 (-1456, 321)	0.21	-362 (-1122, 398)	0.35
	ENDOX, adjusted 10 PCs and chip	105	250 (-314, 813)	0.39	Estimates unadjusted for BMI used			23	172 (-1015, 1358)	0.78	Estimates unadjusted for BMI used
	ENDOX, adjusted 10 PCs	105	240 (-325, 805)	0.41				23	170 (-981, 1321)	0.78
	Total, ENDOX adjusted 10 PCs and chip	819	-72 (-305, 161)	0.54	89 (-126, 304)	0.42		563	-256 (-624, 113)	0.17	-87 (-409, 236)	0.6
	Total, ENDOX adjusted 10 PCs	819	-74 (-307, 159)	0.53	87 (-128, 303)	0.43		563	-253 (-621, 114)	0.18	-86 (-408, 236)	0.6
	Total, ENDOX excluded	714	-138 (-394, 117)	0.29	61 (-172, 294)	0.61		540	-301 (-689, 87)	0.13	-108 (-443, 228)	0.53
Table 3. Effect of obesity genetic risk scores on adipocyte area in μm2 in different fat depots. Estimates derived from a linear regression model with estimates of adipocyte area in μm2 per 1-unit higher genetic risk score, corresponding to a predicted 1 standard deviation higher obesity trait and adjusting for 10 principal components in all cohorts. In GTEx, fatDIVA and MOBB, adjustments were al…

## Sheet: Standardized
		Adipocyte area in subcutaneous fat depots						Adipocyte area in visceral fat depots
			Unadjusted BMI		Adjusted BMI				Unadjusted BMI		Adjusted BMI
GRS trait	Cohort	N	Estimate (95% CI)	P	Estimate (95% CI)	P		N	Estimate (95% CI)	P	Estimate (95% CI)	P
BMI	GTEx	504	0.19 (-0.23, 0.61)	0.37	0.18 (-0.24, 0.60)	0.41		410	-0.23 (-0.69, 0.22)	0.31	-0.33 (-0.78, 0.13)	0.16
	fatDIVA	98	0.83 (0.00, 1.66)	0.05	0.60 (-0.24, 1.43)	0.17		-	-	-	-	-
	MOBB	112	0.85 (0.13, 1.57)	0.02	0.52 (-0.21, 1.25)	0.16		130	0.40 (-0.28, 1.08)	0.25	-0.07 (-0.75, 0.61)	0.83
	ENDOX, adjusted 10 PCs and chip	105	0.05 (-0.76, 0.86)	0.9	Estimates unadjusted for BMI used			23	1.13 (-0.73, 2.98)	0.25	Estimates unadjusted for BMI used
	ENDOX, adjusted 10 PCs	105	-0.00 (-0.81, 0.81)	0.99				23	0.87 (-1.02, 2.75)	0.38
	Total, ENDOX adjusted 10 PCs and chip	819	0.38 (0.07, 0.69)	0.02	0.28 (-0.03, 0.59)	0.08		563	0.01 (-0.36, 0.38)	0.96	-0.19 (-0.56, 0.18)	0.3
	Total, ENDOX adjusted 10 PCs	819	0.37 (0.06, 0.68)	0.02	0.27 (-0.04, 0.58)	0.09		563	-0.00 (-0.37, 0.37)	0.99	-0.21 (-0.58, 0.17)	0.28
	Total, ENDOX excluded	714	0.44 (0.10, 0.77)	0.01	0.32 (-0.02, 0.65)	0.06		540	-0.04 (-0.41, 0.34)	0.85	-0.25 (-0.63, 0.13)	0.2
WHR	GTEx	504	-0.35 (-0.87, 0.17)	0.19	-0.28 (-0.80, 0.24)	0.29		410	-0.28 (-0.85, 0.30)	0.34	-0.23 (-0.81, 0.34)	0.43
	fatDIVA	98	-0.33 (-1.47, 0.82)	0.58	-0.12 (-1.26, 1.02)	0.84		-	-	-	-	-
	MOBB	112	-1.07 (-2.39, 0.25)	0.12	-1.25 (-2.57, 0.07)	0.07		130	-0.49 (-1.69, 0.71)	0.42	-0.58 (-1.78, 0.62)	0.35
	ENDOX, adjusted 10 PCs and chip	105	0.44 (-0.78, 1.67)	0.48	Estimates unadjusted for BMI used			23	2.75 (0.19, 5.32)	0.05	Estimates unadjusted for BMI used
	ENDOX, adjusted 10 PCs	105	0.33 (-0.90, 1.55)	0.6				23	2.29 (-0.35, 4.94)	0.1
	Total, ENDOX adjusted 10 PCs and chip	819	-0.32 (-0.75, 0.10)	0.13	-0.27 (-0.69, 0.15)	0.2		563	-0.20 (-0.70, 0.31)	0.45	-0.18 (-0.69, 0.33)	0.49
	Total, ENDOX adjusted 10 PCs	819	-0.34 (-0.76, 0.08)	0.11	-0.29 (-0.71, 0.13)	0.18		563	-0.22 (-0.73, 0.29)	0.4	-0.20 (-0.71, 0.31)	0.44
	Total, ENDOX excluded	714	-0.43 (-0.87, 0.02)	0.06	-0.37 (-0.81, 0.08)	0.11		540	-0.32 (-0.83, 0.20)	0.23	-0.30 (-0.82, 0.22)	0.26
WHRadjBMI	GTEx	504	-0.14 (-0.62, 0.34)	0.57	0.13 (-0.35, 0.62)	0.58		410	-0.26 (-0.78, 0.26)	0.33	-0.06 (-0.59, 0.46)	0.81
	fatDIVA	98	-0.45 (-1.51, 0.60)	0.4	0.19 (-0.87, 1.25)	0.73		-	-	-	-	-
	MOBB	112	-0.40 (-1.47, 0.66)	0.46	-0.25 (-1.32, 0.82)	0.65		130	-0.66 (-1.63, 0.32)	0.19	-0.51 (-1.49, 0.47)	0.31
	ENDOX, adjusted 10 PCs and chip	105	0.49 (-0.60, 1.57)	0.38	Estimates unadjusted for BMI used			23	0.45 (-1.74, 2.64)	0.69	Estimates unadjusted for BMI used
	ENDOX, adjusted 10 PCs	105	0.40 (-0.69, 1.49)	0.47				23	0.38 (-1.82, 2.57)	0.74
	Total, ENDOX adjusted 10 PCs and chip	819	-0.14 (-0.52, 0.24)	0.48	0.14 (-0.24, 0.52)	0.48		563	-0.32 (-0.77, 0.14)	0.17	-0.14 (-0.59, 0.31)	0.55
	Total, ENDOX adjusted 10 PCs	819	-0.15 (-0.53, 0.23)	0.44	0.13 (-0.25, 0.51)	0.52		563	-0.32 (-0.77, 0.13)	0.17	-0.14 (-0.59, 0.31)	0.54
	Total, ENDOX excluded	714	-0.22 (-0.63, 0.18)	0.28	0.09 (-0.32, 0.49)	0.67		540	-0.35 (-0.81, 0.11)	0.14	-0.16 (-0.62, 0.30)	0.49
Table 4. Effect of obesity genetic risk scores on standardized adipocyte area in different fat depots. Estimates derived from a linear regression model of adipocyte area (standardized through rank inverse normal transformation of the residuals) per 1-unit higher genetic risk score, corresponding to a predicted 1 standard deviation higher obesity trait. Rank inverse normal transformations of the r…
